# Supplementary material for: The Prognostic Value of C-Reactive Protein Serum Levels in Patients with Uterine Leiomyosarcoma
Source: PLoS One. 2015 Aug 6;10(8):e0133838. doi: 10.1371/journal.pone.0133838 (PMC4527693; doi:10.1371/journal.pone.0133838)
Supplement: S1 Dataset — (XLSX) [file pone.0133838.s001.xlsx]

## Sheet: Data
Subject ID	Datelastvisit	Death_status	DateofDiagnosis	pretherapeutic_CRP	Metastasis_LN	Metastasis_lungs	Metastasis_liver	Metastasis_Bone	Metastasis_other	Tumorsize	Tumor_grading	Figo_stage
1	2013-05-14	1	2012-05-23	0.1	1	1	0	0	1	8		3
2	2013-09-10	0	2010-01-15	1.1	0	1	0	1	0	16	3	4
3	2011-09-08	1	2009-12-15	0.6	0	0	0	0	1	12	3	4
4	2013-09-28	1	2013-02-15	1.8	1	0	0	0	0		3	4
5	2003-04-27	1	2003-01-24	5.5	0	0	1	0	0	12	2	4
6	2011-06-01	1	2010-12-01	15.4	0	0	0	0	0		3	4
7	2011-08-15	0	2008-05-30	2.1	0	0	0	0	0	5	1	3
8	2009-12-16	1	2003-03-15	2	1	0	0	0	0	6	2	4
9	2012-09-30	0	2004-09-14	1.7	0	1	0	0	0	12		1
10	2013-07-22	1	2009-05-15	5.5	0	1	0	0	1	12	3	1
11	2013-07-22	1	2009-05-15	2.6	0	0	0	1	0	12	2	3
12	2012-11-26	0	2010-08-15	3.1	0	0	0	0	0		3	4
13	2008-12-13	1	2006-03-01	0.4	0	1	1	1	0	8	3	4
14	2013-09-20	1	2009-04-15	0.7	0	0	0	0	0	11	3	4
15	2012-10-25	0	2010-08-02	0.2	0	1	0	0	0	3		1
16	2008-01-18	1	2004-11-15	3.7	0	0	0	0	0	8	3	4
17	2012-08-21	0	2003-01-15	0.5	0	0	0	0	1	13	1	1
18	2013-09-20	0	2010-04-01	2.2	0	1	0	0	0	4	2	4
19	2013-09-10	0	2008-01-08	11.5	1	0	0	0	1	20	3	1
20	2008-10-16	1	2008-06-15	10.3	0	0	0	0	0	12		4
21	2008-10-18	0	2006-12-14	10.9	0	0	0	0	0	10		4
22	2013-10-24	0	2012-12-19	2.1	0	1	0	0	0	10	3	4
23	2013-10-24	0	2010-04-15	5.3	1	1	1	0	1	15		1
24	2013-10-30	0	1999-10-11	0.5	0	1	0	0	1	10		1
25	2007-03-04	1	2004-06-15	2.5	0	0	0	0	1	20		4
26	2008-07-23	0	2006-10-09	5.5	0	0	0	0	0	10	3	4
27	2010-11-15	1	2009-04-15	15	0	0	0	0	0	14	3	4
28	1996-06-14	1	1996-01-30	9	0	1	1	1	1	11	3	4
29	2009-04-02	0	2006-04-18	0.3	0	0	0	0	0	12	3	1
30	2011-02-19	0	2006-05-29	0.7	0	1	0	0	1	12		1
31	2008-03-18	1	2006-04-15	5.9	0	0	0	0	1		3	4
32	2012-06-12	0	2003-02-26	0.5	0	0	0	0	0	8		1
33	2004-09-06	1	2004-06-01	4.8	0	0	0	0	0	10	3	4
34	2009-10-10	1	2006-06-15	1.5	0	0	0	0	0		3	4
35	2013-12-13	0	2010-11-05	0.6	0	0	0	0	0	6	3	1
36	2012-01-09	1	2006-06-07	9.1	0	1	0	0	0	7	3	1
37	2010-04-29	1	2008-09-08	1.3	1	0	1	0	1	4	3	1
38	2013-11-23	0	2010-03-10	0.5	1	0	0	0	1	4	1	1
39	2012-11-01	1	2011-06-15	0.1	0	0	0	0	0	5	3	4
40	2010-10-15	1	2010-08-25	0.1	0	0	0	0	0	20	3	4
41	1996-04-15	1	1996-03-01	8	0	1	0	0	0	40	3	4
42	2013-03-12	0	2012-05-25	1.5	0	0	0	0	0	15	3	3
43	2015-01-30	0	2014-05-21	0.4	0	0	0	0	0	11	1	2
44	2015-03-14	0	2013-04-30	2.7	0	0	0	0	0	8	3	4
45	2015-03-14	0	2013-06-11	0.9	0	0	0	0	0	4	3	1
46	2013-06-04	0	2011-11-30	0.6	0	0	0	0	0	5	2	1
47	2014-02-18	0	2011-02-15	1	0	0	0	0	0	2	1	1
48	2012-03-15	1	2008-08-26	4	0	0	0	0	0	5	3	1
49	2015-03-06	0	2011-05-13	5.9	0	0	0	0	0	11	3	4
50	2014-01-05	1	2011-10-05	9.9	0	0	0	0	0	18	3	1
51	2012-11-05	0	2012-06-19	0.6	0	0	0	0	0	10	3	1
52	2014-12-17	0	2006-03-01	0.4	0	0	0	0	0	7	3	1
53	2003-04-16	0	2000-02-04	0.7	0	0	0	0	0	2	2	1

## Sheet: Key
Death_Status	0=alive, 1=Dead
